# Supplementary material for: The DnaK Chaperone System Buffers the Fitness Cost of Antibiotic Resistance Mutations in Mycobacteria
Source: mBio. 2021 Mar 30;12(2):e00123-21. doi: 10.1128/mBio.00123-21 (PMC8092207; doi:10.1128/mBio.00123-21)
Supplement: TABLE S1 [file mBio.00123-21-st001.xlsx]

## Sheet: SILAC results
Appear in all three SILAC runs		Averaged Normalized 10His-DnaK/10His-mCherry ratio	Gene ontology (biological process)	Gene ontology (molecular function)	Gene ontology (cellular component)	Gene ontology (GO)	Transmembrane	Function [CC]
A0QQC8	dnaK	201.703	protein folding [GO:0006457]	ATP binding [GO:0005524]		ATP binding [GO:0005524]; protein folding [GO:0006457]		FUNCTION: Acts as a chaperone. {ECO:0000255|HAMAP-Rule:MF_00332}.
A0QQC9	grpE	132.94	protein folding [GO:0006457]	adenyl-nucleotide exchange factor activity [GO:0000774]	cytoplasm [GO:0005737]	cytoplasm [GO:0005737]; adenyl-nucleotide exchange factor activity [GO:0000774]; protein folding [GO:0006457]		FUNCTION: Participates actively in the response to hyperosmotic and heat shock by preventing the aggregation of stress-denatured proteins, in association with DnaK and GrpE. It is the nucleotide exchange factor for DnaK and may function as a thermosensor. Unfolded proteins bind initially to DnaJ; upon interaction with the DnaJ-bound protein, DnaK hydrolyzes its bound ATP, resulting in the formati…
A0QSS3	groS	105.655	protein folding [GO:0006457]	ATP binding [GO:0005524]	cytoplasm [GO:0005737]	cytoplasm [GO:0005737]; ATP binding [GO:0005524]; protein folding [GO:0006457]		FUNCTION: Binds to Cpn60 in the presence of Mg-ATP and suppresses the ATPase activity of the latter. {ECO:0000255|HAMAP-Rule:MF_00580}.
A0QQU5	groL1	63.809	protein refolding [GO:0042026]	ATP binding [GO:0005524]	cytoplasm [GO:0005737]	cytoplasm [GO:0005737]; ATP binding [GO:0005524]; protein refolding [GO:0042026]		FUNCTION: Prevents misfolding and promotes the refolding and proper assembly of unfolded polypeptides generated under stress conditions. {ECO:0000255|HAMAP-Rule:MF_00600}.
A0R7F6	rplI	55.624	translation [GO:0006412]	rRNA binding [GO:0019843]; structural constituent of ribosome [GO:0003735]	ribosome [GO:0005840]	ribosome [GO:0005840]; rRNA binding [GO:0019843]; structural constituent of ribosome [GO:0003735]; translation [GO:0006412]		FUNCTION: Binds to the 23S rRNA. {ECO:0000255|HAMAP-Rule:MF_00503}.
A0QV42	rplS	43.931	translation [GO:0006412]	structural constituent of ribosome [GO:0003735]	ribosome [GO:0005840]	ribosome [GO:0005840]; structural constituent of ribosome [GO:0003735]; translation [GO:0006412]		FUNCTION: This protein is located at the 30S-50S ribosomal subunit interface and may play a role in the structure and function of the aminoacyl-tRNA binding site. {ECO:0000255|HAMAP-Rule:MF_00402}.
P71533	secA1	37.537	intracellular protein transmembrane transport [GO:0065002]; protein import [GO:0017038]; protein targeting [GO:0006605]	ATP binding [GO:0005524]	cytoplasm [GO:0005737]; plasma membrane [GO:0005886]	cytoplasm [GO:0005737]; plasma membrane [GO:0005886]; ATP binding [GO:0005524]; intracellular protein transmembrane transport [GO:0065002]; protein import [GO:0017038]; protein targeting [GO:0006605]		FUNCTION: Part of the Sec protein translocase complex. Interacts with the SecYEG preprotein conducting channel. Has a central role in coupling the hydrolysis of ATP to the transfer of proteins into and across the cell membrane, serving as an ATP-driven molecular motor driving the stepwise translocation of polypeptide chains across the membrane. {ECO:0000255|HAMAP-Rule:MF_01382}.
A0QUY2	serA	36.72	L-serine biosynthetic process [GO:0006564]	amino acid binding [GO:0016597]; NAD binding [GO:0051287]; phosphoglycerate dehydrogenase activity [GO:0004617]		amino acid binding [GO:0016597]; NAD binding [GO:0051287]; phosphoglycerate dehydrogenase activity [GO:0004617]; L-serine biosynthetic process [GO:0006564]
A0QS45	rplK	33.794	translation [GO:0006412]	large ribosomal subunit rRNA binding [GO:0070180]; structural constituent of ribosome [GO:0003735]	ribosome [GO:0005840]	ribosome [GO:0005840]; large ribosomal subunit rRNA binding [GO:0070180]; structural constituent of ribosome [GO:0003735]; translation [GO:0006412]		FUNCTION: Forms part of the ribosomal stalk which helps the ribosome interact with GTP-bound translation factors. {ECO:0000255|HAMAP-Rule:MF_00736}.
A0QS46	rplA	33.183	regulation of translation [GO:0006417]; translation [GO:0006412]	rRNA binding [GO:0019843]; structural constituent of ribosome [GO:0003735]; tRNA binding [GO:0000049]	large ribosomal subunit [GO:0015934]	large ribosomal subunit [GO:0015934]; rRNA binding [GO:0019843]; structural constituent of ribosome [GO:0003735]; tRNA binding [GO:0000049]; regulation of translation [GO:0006417]; translation [GO:0006412]		FUNCTION: Binds directly to 23S rRNA. The L1 stalk is quite mobile in the ribosome, and is involved in E site tRNA release. {ECO:0000255|HAMAP-Rule:MF_01318}.; FUNCTION: Protein L1 is also a translational repressor protein, it controls the translation of the L11 operon by binding to its mRNA. {ECO:0000255|HAMAP-Rule:MF_01318}.
A0QS63	rplL	31.176	translation [GO:0006412]	structural constituent of ribosome [GO:0003735]	ribosome [GO:0005840]	ribosome [GO:0005840]; structural constituent of ribosome [GO:0003735]; translation [GO:0006412]		FUNCTION: Forms part of the ribosomal stalk which helps the ribosome interact with GTP-bound translation factors. Is thus essential for accurate translation. {ECO:0000256|HAMAP-Rule:MF_00368}.
A0QU54	MSMEG_2081	30.592		acyl-CoA dehydrogenase activity [GO:0003995]; flavin adenine dinucleotide binding [GO:0050660]		acyl-CoA dehydrogenase activity [GO:0003995]; flavin adenine dinucleotide binding [GO:0050660]
A0QQD1	hspR	26.852	regulation of transcription, DNA-templated [GO:0006355]	DNA binding [GO:0003677]		DNA binding [GO:0003677]; regulation of transcription, DNA-templated [GO:0006355]
A0QSS4	groL2	20.8567	protein refolding [GO:0042026]	ATP binding [GO:0005524]	cytoplasm [GO:0005737]	cytoplasm [GO:0005737]; ATP binding [GO:0005524]; protein refolding [GO:0042026]		FUNCTION: Prevents misfolding and promotes the refolding and proper assembly of unfolded polypeptides generated under stress conditions. {ECO:0000255|HAMAP-Rule:MF_00600}.
A0QYG9	secA2	19.8813	intracellular protein transmembrane transport [GO:0065002]; protein import [GO:0017038]; protein targeting [GO:0006605]	ATP binding [GO:0005524]	cytoplasm [GO:0005737]; plasma membrane [GO:0005886]	cytoplasm [GO:0005737]; plasma membrane [GO:0005886]; ATP binding [GO:0005524]; intracellular protein transmembrane transport [GO:0065002]; protein import [GO:0017038]; protein targeting [GO:0006605]		FUNCTION: Part of the Sec protein translocase complex. Interacts with the SecYEG preprotein conducting channel. Has a central role in coupling the hydrolysis of ATP to the transfer of proteins into and across the cell membrane, serving as an ATP-driven molecular motor driving the stepwise translocation of polypeptide chains across the membrane. {ECO:0000255|HAMAP-Rule:MF_01382}.
A0QVT6	MSMEG_2690	18.5905		ATP binding [GO:0005524]; DNA binding [GO:0003677]	integral component of membrane [GO:0016021]	integral component of membrane [GO:0016021]; ATP binding [GO:0005524]; DNA binding [GO:0003677]	TRANSMEM 154 172 Helical. {ECO:0000256|SAM:Phobius}.; TRANSMEM 184 209 Helical. {ECO:0000256|SAM:Phobius}.; TRANSMEM 221 239 Helical. {ECO:0000256|SAM:Phobius}.; TRANSMEM 268 288 Helical. {ECO:0000256|SAM:Phobius}.
A0QSP9	rpsI	16.449	translation [GO:0006412]	structural constituent of ribosome [GO:0003735]	ribosome [GO:0005840]	ribosome [GO:0005840]; structural constituent of ribosome [GO:0003735]; translation [GO:0006412]
A0QU53	fadE23	14.132		acyl-CoA dehydrogenase activity [GO:0003995]; flavin adenine dinucleotide binding [GO:0050660]		acyl-CoA dehydrogenase activity [GO:0003995]; flavin adenine dinucleotide binding [GO:0050660]
A0R2V6	desA2	13.533	fatty acid metabolic process [GO:0006631]	acyl-[acyl-carrier-protein] desaturase activity [GO:0045300]		acyl-[acyl-carrier-protein] desaturase activity [GO:0045300]; fatty acid metabolic process [GO:0006631]
A0R7H5	leuS	13.046	leucyl-tRNA aminoacylation [GO:0006429]	aminoacyl-tRNA editing activity [GO:0002161]; ATP binding [GO:0005524]; leucine-tRNA ligase activity [GO:0004823]	cytoplasm [GO:0005737]	cytoplasm [GO:0005737]; aminoacyl-tRNA editing activity [GO:0002161]; ATP binding [GO:0005524]; leucine-tRNA ligase activity [GO:0004823]; leucyl-tRNA aminoacylation [GO:0006429]
A0QV32	ffh	12.56	SRP-dependent cotranslational protein targeting to membrane [GO:0006614]	7S RNA binding [GO:0008312]; GTPase activity [GO:0003924]; GTP binding [GO:0005525]	signal recognition particle, endoplasmic reticulum targeting [GO:0005786]	signal recognition particle, endoplasmic reticulum targeting [GO:0005786]; 7S RNA binding [GO:0008312]; GTP binding [GO:0005525]; GTPase activity [GO:0003924]; SRP-dependent cotranslational protein targeting to membrane [GO:0006614]		FUNCTION: Involved in targeting and insertion of nascent membrane proteins into the cytoplasmic membrane. Binds to the hydrophobic signal sequence of the ribosome-nascent chain (RNC) as it emerges from the ribosomes. The SRP-RNC complex is then targeted to the cytoplasmic membrane where it interacts with the SRP receptor FtsY. {ECO:0000256|HAMAP-Rule:MF_00306}.
A0QSE0	rpsQ	10.5743	translation [GO:0006412]	rRNA binding [GO:0019843]; structural constituent of ribosome [GO:0003735]	ribosome [GO:0005840]	ribosome [GO:0005840]; rRNA binding [GO:0019843]; structural constituent of ribosome [GO:0003735]; translation [GO:0006412]		FUNCTION: One of the primary rRNA binding proteins, it binds specifically to the 5'-end of 16S ribosomal RNA. {ECO:0000250}.
A0R072	sucB	10.4324	metabolic process [GO:0008152]	transferase activity, transferring acyl groups [GO:0016746]		transferase activity, transferring acyl groups [GO:0016746]; metabolic process [GO:0008152]
A0R016	murG	10.112	cell cycle [GO:0007049]; cell division [GO:0051301]; cell wall organization [GO:0071555]; lipid glycosylation [GO:0030259]; peptidoglycan biosynthetic process [GO:0009252]; regulation of cell shape [GO:0008360]	UDP-N-acetyl-D-glucosamine:N-acetylmuramoyl-L-alanyl-D-glutamyl-meso-2,6-diaminopimelyl-D-alanyl-D-alanine-diphosphoundecaprenol 4-beta-N-acetylglucosaminlytransferase activity [GO:0051991]; undecaprenyldiphospho-muramoylpentapeptide beta-N-acetylglucosaminyltransferase activity [GO:0050511]	plasma membrane [GO:0005886]	plasma membrane [GO:0005886]; UDP-N-acetyl-D-glucosamine:N-acetylmuramoyl-L-alanyl-D-glutamyl-meso-2,6-diaminopimelyl-D-alanyl-D-alanine-diphosphoundecaprenol 4-beta-N-acetylglucosaminlytransferase activity [GO:0051991]; undecaprenyldiphospho-muramoylpentapeptide beta-N-acetylglucosaminyltransferase activity [GO:0050511]; cell cycle [GO:0007049]; cell division [GO:0051301]; cell wall organization…		FUNCTION: Cell wall formation. Catalyzes the transfer of a GlcNAc subunit on undecaprenyl-pyrophosphoryl-MurNAc-pentapeptide (lipid intermediate I) to form undecaprenyl-pyrophosphoryl-MurNAc-(pentapeptide)GlcNAc (lipid intermediate II). {ECO:0000255|HAMAP-Rule:MF_00033}.
A0QTK2	mtrA	9.2685	phosphorelay signal transduction system [GO:0000160]; regulation of transcription, DNA-templated [GO:0006355]; transcription, DNA-templated [GO:0006351]	DNA binding [GO:0003677]	cytoplasm [GO:0005737]	cytoplasm [GO:0005737]; DNA binding [GO:0003677]; phosphorelay signal transduction system [GO:0000160]; regulation of transcription, DNA-templated [GO:0006355]; transcription, DNA-templated [GO:0006351]		FUNCTION: Member of the two-component regulatory system MtrA/MtrB, responding to environmental signals (Probable). Controls expression of a number of genes including dnaA, ripA, fbpB and probably itself. Probably plays a role in cell division. {ECO:0000305}.
A0QSF9	rplN	8.97113	translation [GO:0006412]	rRNA binding [GO:0019843]; structural constituent of ribosome [GO:0003735]	large ribosomal subunit [GO:0015934]	large ribosomal subunit [GO:0015934]; rRNA binding [GO:0019843]; structural constituent of ribosome [GO:0003735]; translation [GO:0006412]		FUNCTION: Binds to 23S rRNA. Forms part of two intersubunit bridges in the 70S ribosome. {ECO:0000255|HAMAP-Rule:MF_01367}.
A0QQ62	MSMEG_0640	8.9024	peptide transport [GO:0015833]	ATP binding [GO:0005524]; phosphate ion transmembrane-transporting ATPase activity [GO:0015415]		ATP binding [GO:0005524]; phosphate ion transmembrane-transporting ATPase activity [GO:0015415]; peptide transport [GO:0015833]
A0QZX6	metH	8.46777	pteridine-containing compound metabolic process [GO:0042558]	cobalamin binding [GO:0031419]; methionine synthase activity [GO:0008705]; S-adenosylmethionine-homocysteine S-methyltransferase activity [GO:0008898]; zinc ion binding [GO:0008270]	intracellular [GO:0005622]	intracellular [GO:0005622]; cobalamin binding [GO:0031419]; methionine synthase activity [GO:0008705]; S-adenosylmethionine-homocysteine S-methyltransferase activity [GO:0008898]; zinc ion binding [GO:0008270]; pteridine-containing compound metabolic process [GO:0042558]
A0QYY6	rpsA	8.4607	translation [GO:0006412]	nucleotidyltransferase activity [GO:0016779]; RNA binding [GO:0003723]; structural constituent of ribosome [GO:0003735]	ribosome [GO:0005840]	ribosome [GO:0005840]; nucleotidyltransferase activity [GO:0016779]; RNA binding [GO:0003723]; structural constituent of ribosome [GO:0003735]; translation [GO:0006412]		FUNCTION: Binds mRNA, facilitating recognition of most mRNAs by the 30S ribosomal subunit during translation initiation (By similarity). Plays a role in trans-translation; binds tmRNA (the product of the ssrA gene) (PubMed:25430994). Binds very poorly to pyrazinoic acid (POA), the active form of the prodrug pyrazinamide (PZA); POA does not disrupt trans-translation in this organism (PubMed:218359…
A0QQF4	MSMEG_0736	8.37875			integral component of membrane [GO:0016021]	integral component of membrane [GO:0016021]	TRANSMEM 6 24 Helical. {ECO:0000256|SAM:Phobius}.
A0R0Z0	MSMEG_4558	7.3177		DNA binding [GO:0003677]		DNA binding [GO:0003677]
A0QQX8	umaA	6.3081	lipid biosynthetic process [GO:0008610]	cyclopropane-fatty-acyl-phospholipid synthase activity [GO:0008825]		cyclopropane-fatty-acyl-phospholipid synthase activity [GO:0008825]; lipid biosynthetic process [GO:0008610]
A0QSG4	rplF	5.49613	translation [GO:0006412]	rRNA binding [GO:0019843]; structural constituent of ribosome [GO:0003735]	ribosome [GO:0005840]	ribosome [GO:0005840]; rRNA binding [GO:0019843]; structural constituent of ribosome [GO:0003735]; translation [GO:0006412]		FUNCTION: This protein binds to the 23S rRNA, and is important in its secondary structure. It is located near the subunit interface in the base of the L7/L12 stalk, and near the tRNA binding site of the peptidyltransferase center. {ECO:0000255|HAMAP-Rule:MF_01365}.
A0R197	clpP	4.93077		serine-type endopeptidase activity [GO:0004252]	cytoplasm [GO:0005737]	cytoplasm [GO:0005737]; serine-type endopeptidase activity [GO:0004252]		FUNCTION: Cleaves peptides in various proteins in a process that requires ATP hydrolysis. Has a chymotrypsin-like activity. Plays a major role in the degradation of misfolded proteins. {ECO:0000256|HAMAP-Rule:MF_00444, ECO:0000256|RuleBase:RU000550, ECO:0000256|SAAS:SAAS00525748}.
A0R0T9	hrcA	4.7355	negative regulation of transcription, DNA-templated [GO:0045892]; transcription, DNA-templated [GO:0006351]	DNA binding [GO:0003677]		DNA binding [GO:0003677]; negative regulation of transcription, DNA-templated [GO:0045892]; transcription, DNA-templated [GO:0006351]		FUNCTION: Negative regulator of class I heat shock genes (grpE-dnaK-dnaJ and groELS operons). Prevents heat-shock induction of these operons. {ECO:0000255|HAMAP-Rule:MF_00081}.
A0R5D9	topA	4.71983	DNA topological change [GO:0006265]	DNA binding [GO:0003677]; DNA topoisomerase type I activity [GO:0003917]; magnesium ion binding [GO:0000287]		DNA binding [GO:0003677]; DNA topoisomerase type I activity [GO:0003917]; magnesium ion binding [GO:0000287]; DNA topological change [GO:0006265]		FUNCTION: Releases the supercoiling and torsional tension of DNA, which is introduced during the DNA replication and transcription, by transiently cleaving and rejoining one strand of the DNA duplex. Introduces a single-strand break via transesterification at a target site in duplex DNA. The scissile phosphodiester is attacked by the catalytic tyrosine of the enzyme, resulting in the formation of…
A0R012	ftsZ	4.6598	barrier septum assembly [GO:0000917]; FtsZ-dependent cytokinesis [GO:0043093]; protein polymerization [GO:0051258]	GTPase activity [GO:0003924]; GTP binding [GO:0005525]	cell division site [GO:0032153]; cytoplasm [GO:0005737]	cell division site [GO:0032153]; cytoplasm [GO:0005737]; GTP binding [GO:0005525]; GTPase activity [GO:0003924]; barrier septum assembly [GO:0000917]; FtsZ-dependent cytokinesis [GO:0043093]; protein polymerization [GO:0051258]		FUNCTION: Essential cell division protein that forms a contractile ring structure (Z ring) at the future cell division site. The regulation of the ring assembly controls the timing and the location of cell division. One of the functions of the FtsZ ring is to recruit other cell division proteins to the septum to produce a new cell wall between the dividing cells. Binds GTP and shows GTPase activi…
A0R4B3	des	4.0529	fatty acid metabolic process [GO:0006631]	acyl-[acyl-carrier-protein] desaturase activity [GO:0045300]		acyl-[acyl-carrier-protein] desaturase activity [GO:0045300]; fatty acid metabolic process [GO:0006631]
A0R1V9	MSMEG_4891 (AhpC in Mtb)	3.9888	cell redox homeostasis [GO:0045454]	peroxidase activity [GO:0004601]; peroxiredoxin activity [GO:0051920]	cell [GO:0005623]	cell [GO:0005623]; peroxidase activity [GO:0004601]; peroxiredoxin activity [GO:0051920]; cell redox homeostasis [GO:0045454]		FUNCTION: Together with AhpD, DltA and Lpd constitutes an NADH-dependent peroxidase active against hydrogen and alkyl peroxides as well as serving as a peroxynitrite reductase, thus protecting the bacterium against reactive nitrogen intermediates and oxidative stress generated by the host immune system. Does not however seem to play a role in detoxification of isoniazid (By similarity). {ECO:0000…
A0QV37	rpsP	3.916	translation [GO:0006412]	structural constituent of ribosome [GO:0003735]	ribosome [GO:0005840]	ribosome [GO:0005840]; structural constituent of ribosome [GO:0003735]; translation [GO:0006412]
A0QYS3	MSMEG_3767	3.8807	metabolic process [GO:0008152]	catalytic activity [GO:0003824]		catalytic activity [GO:0003824]; metabolic process [GO:0008152]
A0R1D7	MSMEG_4715	3.8208		acyl-CoA dehydrogenase activity [GO:0003995]; butyryl-CoA dehydrogenase activity [GO:0004085]; flavin adenine dinucleotide binding [GO:0050660]		acyl-CoA dehydrogenase activity [GO:0003995]; butyryl-CoA dehydrogenase activity [GO:0004085]; flavin adenine dinucleotide binding [GO:0050660]
A0R577	lysS	3.7941	lysyl-tRNA aminoacylation [GO:0006430]	ATP binding [GO:0005524]; lysine-tRNA ligase activity [GO:0004824]; magnesium ion binding [GO:0000287]; nucleic acid binding [GO:0003676]	cytoplasm [GO:0005737]	cytoplasm [GO:0005737]; ATP binding [GO:0005524]; lysine-tRNA ligase activity [GO:0004824]; magnesium ion binding [GO:0000287]; nucleic acid binding [GO:0003676]; lysyl-tRNA aminoacylation [GO:0006430]
A0QS18	prfC	3.63385	regulation of translational termination [GO:0006449]	GTPase activity [GO:0003924]; GTP binding [GO:0005525]; translation release factor activity, codon specific [GO:0016149]	cytoplasm [GO:0005737]	cytoplasm [GO:0005737]; GTP binding [GO:0005525]; GTPase activity [GO:0003924]; translation release factor activity, codon specific [GO:0016149]; regulation of translational termination [GO:0006449]		FUNCTION: Increases the formation of ribosomal termination complexes and stimulates activities of RF-1 and RF-2. It binds guanine nucleotides and has strong preference for UGA stop codons. It may interact directly with the ribosome. The stimulation of RF-1 and RF-2 is significantly reduced by GTP and GDP, but not by GMP. {ECO:0000256|HAMAP-Rule:MF_00072, ECO:0000256|SAAS:SAAS00336667}.
A0QS52	MSMEG_1353	3.5938		ATP binding [GO:0005524]; protein kinase activity [GO:0004672]		ATP binding [GO:0005524]; protein kinase activity [GO:0004672]
A0QYZ2	polA	3.57157	DNA-dependent DNA replication [GO:0006261]	3'-5' exonuclease activity [GO:0008408]; DNA binding [GO:0003677]; DNA-directed DNA polymerase activity [GO:0003887]		3'-5' exonuclease activity [GO:0008408]; DNA binding [GO:0003677]; DNA-directed DNA polymerase activity [GO:0003887]; DNA-dependent DNA replication [GO:0006261]
A0R4D8	purM	3.54717	'de novo' IMP biosynthetic process [GO:0006189]	ATP binding [GO:0005524]; phosphoribosylformylglycinamidine cyclo-ligase activity [GO:0004641]	cytoplasm [GO:0005737]	cytoplasm [GO:0005737]; ATP binding [GO:0005524]; phosphoribosylformylglycinamidine cyclo-ligase activity [GO:0004641]; 'de novo' IMP biosynthetic process [GO:0006189]
A0QW11	MSMEG_2768	3.5296		helicase activity [GO:0004386]		helicase activity [GO:0004386]
A0R5N8	ask	3.51493	lysine biosynthetic process via diaminopimelate [GO:0009089]; threonine biosynthetic process [GO:0009088]	amino acid binding [GO:0016597]; aspartate kinase activity [GO:0004072]		amino acid binding [GO:0016597]; aspartate kinase activity [GO:0004072]; lysine biosynthetic process via diaminopimelate [GO:0009089]; threonine biosynthetic process [GO:0009088]
A0QR19	hemD	3.4803	tetrapyrrole biosynthetic process [GO:0033014]	methyltransferase activity [GO:0008168]; uroporphyrinogen-III synthase activity [GO:0004852]		methyltransferase activity [GO:0008168]; uroporphyrinogen-III synthase activity [GO:0004852]; tetrapyrrole biosynthetic process [GO:0033014]
A0R3D2	rplY	3.3018	translation [GO:0006412]	5S rRNA binding [GO:0008097]; structural constituent of ribosome [GO:0003735]	ribosome [GO:0005840]	ribosome [GO:0005840]; 5S rRNA binding [GO:0008097]; structural constituent of ribosome [GO:0003735]; translation [GO:0006412]		FUNCTION: This is one of the proteins that binds to the 5S RNA in the ribosome where it forms part of the central protuberance. {ECO:0000256|HAMAP-Rule:MF_01334, ECO:0000256|SAAS:SAAS00023350}.
A0QQV4	gabD2	3.08587	cellular aldehyde metabolic process [GO:0006081]	aldehyde dehydrogenase [NAD(P)+] activity [GO:0004030]		aldehyde dehydrogenase [NAD(P)+] activity [GO:0004030]; cellular aldehyde metabolic process [GO:0006081]
A0R574	clpC1	3.07533	protein metabolic process [GO:0019538]	ATP binding [GO:0005524]		ATP binding [GO:0005524]; protein metabolic process [GO:0019538]		FUNCTION: ATP-dependent specificity component of the Clp protease. It directs the protease to specific substrates. Can perform chaperone functions in the absence of ClpP (By similarity). Degrades anti-sigma-E factor RseA in the presence of ClpP2 (Probable). {ECO:0000250, ECO:0000269|PubMed:20025669, ECO:0000305}.
A0QVP7	MSMEG_2648 (PptT in Mtb)	3.0199	enterobactin biosynthetic process [GO:0009239]	holo-[acyl-carrier-protein] synthase activity [GO:0008897]; magnesium ion binding [GO:0000287]	enterobactin synthetase complex [GO:0009366]	enterobactin synthetase complex [GO:0009366]; holo-[acyl-carrier-protein] synthase activity [GO:0008897]; magnesium ion binding [GO:0000287]; enterobactin biosynthetic process [GO:0009239]
A0R1Y2	MSMEG_4915	3.01367	carbohydrate metabolic process [GO:0005975]	glycogen phosphorylase activity [GO:0008184]; pyridoxal phosphate binding [GO:0030170]		glycogen phosphorylase activity [GO:0008184]; pyridoxal phosphate binding [GO:0030170]; carbohydrate metabolic process [GO:0005975]		FUNCTION: Phosphorylase is an important allosteric enzyme in carbohydrate metabolism. Enzymes from different sources differ in their regulatory mechanisms and in their natural substrates. However, all known phosphorylases share catalytic and structural properties. {ECO:0000256|RuleBase:RU000587}.
A0R441	MSMEG_5696	2.958	regulation of transcription, DNA-templated [GO:0006355]	DNA binding [GO:0003677]		DNA binding [GO:0003677]; regulation of transcription, DNA-templated [GO:0006355]
A0QTA7	MSMEG_1773	2.8944
A0QP06	ilvD	2.8909	isoleucine biosynthetic process [GO:0009097]; valine biosynthetic process [GO:0009099]	4 iron, 4 sulfur cluster binding [GO:0051539]; dihydroxy-acid dehydratase activity [GO:0004160]; metal ion binding [GO:0046872]		4 iron, 4 sulfur cluster binding [GO:0051539]; dihydroxy-acid dehydratase activity [GO:0004160]; metal ion binding [GO:0046872]; isoleucine biosynthetic process [GO:0009097]; valine biosynthetic process [GO:0009099]
A0QS62	rplJ	2.8898	ribosome biogenesis [GO:0042254]; translation [GO:0006412]	large ribosomal subunit rRNA binding [GO:0070180]; structural constituent of ribosome [GO:0003735]	ribosome [GO:0005840]	ribosome [GO:0005840]; large ribosomal subunit rRNA binding [GO:0070180]; structural constituent of ribosome [GO:0003735]; ribosome biogenesis [GO:0042254]; translation [GO:0006412]		FUNCTION: Forms part of the ribosomal stalk, playing a central role in the interaction of the ribosome with GTP-bound translation factors. {ECO:0000255|HAMAP-Rule:MF_00362}.
A0QSG0	rplX	2.88243	translation [GO:0006412]	rRNA binding [GO:0019843]; structural constituent of ribosome [GO:0003735]	ribosome [GO:0005840]	ribosome [GO:0005840]; rRNA binding [GO:0019843]; structural constituent of ribosome [GO:0003735]; translation [GO:0006412]		FUNCTION: One of two assembly initiator proteins, it binds directly to the 5'-end of the 23S rRNA, where it nucleates assembly of the 50S subunit. {ECO:0000255|HAMAP-Rule:MF_01326}.; FUNCTION: One of the proteins that surrounds the polypeptide exit tunnel on the outside of the subunit. {ECO:0000255|HAMAP-Rule:MF_01326}.
A0R3H1	galU	2.8451	biosynthetic process [GO:0009058]	UTP:glucose-1-phosphate uridylyltransferase activity [GO:0003983]		UTP:glucose-1-phosphate uridylyltransferase activity [GO:0003983]; biosynthetic process [GO:0009058]
A0R7J4	MSMEG_6939	2.8132
A0R1E4	MSMEG_4722	2.7715		oxidoreductase activity [GO:0016491]		oxidoreductase activity [GO:0016491]
A0QTS0	MSMEG_1943	2.6234	DNA repair [GO:0006281]	ATP binding [GO:0005524]; ATP-dependent DNA helicase activity [GO:0004003]; DNA binding [GO:0003677]; exonuclease activity [GO:0004527]		ATP binding [GO:0005524]; ATP-dependent DNA helicase activity [GO:0004003]; DNA binding [GO:0003677]; exonuclease activity [GO:0004527]; DNA repair [GO:0006281]
A0QNK1	MSMEG_0071	2.6121
A0QX55	dnaE1	2.48543	DNA replication [GO:0006260]	3'-5' exonuclease activity [GO:0008408]; DNA binding [GO:0003677]; DNA-directed DNA polymerase activity [GO:0003887]		3'-5' exonuclease activity [GO:0008408]; DNA binding [GO:0003677]; DNA-directed DNA polymerase activity [GO:0003887]; DNA replication [GO:0006260]
A0QPN2	topoN	2.3032	DNA topological change [GO:0006265]	ATP binding [GO:0005524]; DNA binding [GO:0003677]; DNA topoisomerase type II (ATP-hydrolyzing) activity [GO:0003918]		ATP binding [GO:0005524]; DNA binding [GO:0003677]; DNA topoisomerase type II (ATP-hydrolyzing) activity [GO:0003918]; DNA topological change [GO:0006265]		FUNCTION: Catalyzes the relaxation of negatively supercoiled DNA in the presence of ATP or dATP but not other nucleotides. Individual subunits have no activity. Not able to negatively supercoil DNA, it can however introduce positive supercoils in DNA. Relaxes positive supercoils in an ATP-dependent manner. Catenates and decatenates DNA. Generates dsDNA breaks in the presence of the quinolone anti…
A0QW71	MSMEG_2839	2.28877	nucleobase-containing compound metabolic process [GO:0006139]	nucleic acid binding [GO:0003676]		nucleic acid binding [GO:0003676]; nucleobase-containing compound metabolic process [GO:0006139]
A0QXC3	MSMEG_3250	2.2625		ATPase activity [GO:0016887]; ATP binding [GO:0005524]		ATP binding [GO:0005524]; ATPase activity [GO:0016887]
A0QSL9	rplQ	2.01675	translation [GO:0006412]	structural constituent of ribosome [GO:0003735]	ribosome [GO:0005840]	ribosome [GO:0005840]; structural constituent of ribosome [GO:0003735]; translation [GO:0006412]
A0QSH9	map	2.0148	protein initiator methionine removal [GO:0070084]	metal ion binding [GO:0046872]; metalloaminopeptidase activity [GO:0070006]		metal ion binding [GO:0046872]; metalloaminopeptidase activity [GO:0070006]; protein initiator methionine removal [GO:0070084]
A0QSD2	rplD	1.9722	translation [GO:0006412]	rRNA binding [GO:0019843]; structural constituent of ribosome [GO:0003735]	ribosome [GO:0005840]	ribosome [GO:0005840]; rRNA binding [GO:0019843]; structural constituent of ribosome [GO:0003735]; translation [GO:0006412]		FUNCTION: One of the primary rRNA binding proteins, this protein initially binds near the 5'-end of the 23S rRNA. It is important during the early stages of 50S assembly. It makes multiple contacts with different domains of the 23S rRNA in the assembled 50S subunit and ribosome. {ECO:0000255|HAMAP-Rule:MF_01328}.; FUNCTION: Forms part of the polypeptide exit tunnel. {ECO:0000255|HAMAP-Rule:MF_013…
A0QPE5	MSMEG_0370	1.93965
A0R151	rplU	1.90663	translation [GO:0006412]	rRNA binding [GO:0019843]; structural constituent of ribosome [GO:0003735]	ribosome [GO:0005840]	ribosome [GO:0005840]; rRNA binding [GO:0019843]; structural constituent of ribosome [GO:0003735]; translation [GO:0006412]		FUNCTION: This protein binds to 23S rRNA in the presence of protein L20. {ECO:0000255|HAMAP-Rule:MF_01363}.
A0R727	MSMEG_6757	1.8588	regulation of transcription, DNA-templated [GO:0006355]; transcription, DNA-templated [GO:0006351]	DNA binding [GO:0003677]		DNA binding [GO:0003677]; regulation of transcription, DNA-templated [GO:0006355]; transcription, DNA-templated [GO:0006351]
A0QPP0	MSMEG_0464	1.8455	thiamine biosynthetic process [GO:0009228]	ATP binding [GO:0005524]; phosphomethylpyrimidine kinase activity [GO:0008972]		ATP binding [GO:0005524]; phosphomethylpyrimidine kinase activity [GO:0008972]; thiamine biosynthetic process [GO:0009228]
A0R3C7	glmU	1.81817	cell morphogenesis [GO:0000902]; cell wall organization [GO:0071555]; lipid A biosynthetic process [GO:0009245]; lipopolysaccharide biosynthetic process [GO:0009103]; peptidoglycan biosynthetic process [GO:0009252]; regulation of cell shape [GO:0008360]; UDP-N-acetylglucosamine biosynthetic process [GO:0006048]	glucosamine-1-phosphate N-acetyltransferase activity [GO:0019134]; magnesium ion binding [GO:0000287]; UDP-N-acetylglucosamine diphosphorylase activity [GO:0003977]	cytoplasm [GO:0005737]	cytoplasm [GO:0005737]; glucosamine-1-phosphate N-acetyltransferase activity [GO:0019134]; magnesium ion binding [GO:0000287]; UDP-N-acetylglucosamine diphosphorylase activity [GO:0003977]; cell morphogenesis [GO:0000902]; cell wall organization [GO:0071555]; lipid A biosynthetic process [GO:0009245]; lipopolysaccharide biosynthetic process [GO:0009103]; peptidoglycan biosynthetic process [GO:000…		FUNCTION: Catalyzes the last two sequential reactions in the de novo biosynthetic pathway for UDP-N-acetylglucosamine (UDP-GlcNAc). The C-terminal domain catalyzes the transfer of acetyl group from acetyl coenzyme A to glucosamine-1-phosphate (GlcN-1-P) to produce N-acetylglucosamine-1-phosphate (GlcNAc-1-P), which is converted into UDP-GlcNAc by the transfer of uridine 5-monophosphate (from urid…
A0QSU3	guaB	1.81215	GMP biosynthetic process [GO:0006177]	IMP dehydrogenase activity [GO:0003938]; metal ion binding [GO:0046872]; nucleotide binding [GO:0000166]		IMP dehydrogenase activity [GO:0003938]; metal ion binding [GO:0046872]; nucleotide binding [GO:0000166]; GMP biosynthetic process [GO:0006177]		FUNCTION: Catalyzes the conversion of inosine 5'-phosphate (IMP) to xanthosine 5'-phosphate (XMP), the first committed and rate-limiting step in the de novo synthesis of guanine nucleotides, and therefore plays an important role in the regulation of cell growth. {ECO:0000256|HAMAP-Rule:MF_01964}.
A0QSB8	pqqE	1.7583		4 iron, 4 sulfur cluster binding [GO:0051539]; catalytic activity [GO:0003824]; metal ion binding [GO:0046872]		4 iron, 4 sulfur cluster binding [GO:0051539]; catalytic activity [GO:0003824]; metal ion binding [GO:0046872]
A0R0B3	acpM	1.7409		ACP phosphopantetheine attachment site binding involved in fatty acid biosynthetic process [GO:0000036]	cytoplasm [GO:0005737]	cytoplasm [GO:0005737]; ACP phosphopantetheine attachment site binding involved in fatty acid biosynthetic process [GO:0000036]		FUNCTION: Acyl carrier protein involved in meromycolate extension. {ECO:0000250}.
A0R057	ctaC	1.7234	electron transport chain [GO:0022900]	copper ion binding [GO:0005507]; cytochrome-c oxidase activity [GO:0004129]	integral component of membrane [GO:0016021]	integral component of membrane [GO:0016021]; copper ion binding [GO:0005507]; cytochrome-c oxidase activity [GO:0004129]; electron transport chain [GO:0022900]	TRANSMEM 50 73 Helical. {ECO:0000256|SAM:Phobius}.; TRANSMEM 94 114 Helical. {ECO:0000256|SAM:Phobius}.
A0QSD1	rplC	1.70123	translation [GO:0006412]	rRNA binding [GO:0019843]; structural constituent of ribosome [GO:0003735]	ribosome [GO:0005840]	ribosome [GO:0005840]; rRNA binding [GO:0019843]; structural constituent of ribosome [GO:0003735]; translation [GO:0006412]		FUNCTION: One of the primary rRNA binding proteins, it binds directly near the 3'-end of the 23S rRNA, where it nucleates assembly of the 50S subunit. {ECO:0000255|HAMAP-Rule:MF_01325}.
A0QPE7	fabG4	1.67435		3-oxoacyl-[acyl-carrier-protein] reductase (NADPH) activity [GO:0004316]; 3-oxo-pimeloyl-[acp] methyl ester reductase activity [GO:0102132]		3-oxo-pimeloyl-[acp] methyl ester reductase activity [GO:0102132]; 3-oxoacyl-[acyl-carrier-protein] reductase (NADPH) activity [GO:0004316]
A0QX69	MSMEG_3193	1.67435	negative regulation of transcription, DNA-templated [GO:0045892]; response to antibiotic [GO:0046677]; transcription, DNA-templated [GO:0006351]	DNA binding [GO:0003677]		DNA binding [GO:0003677]; negative regulation of transcription, DNA-templated [GO:0045892]; response to antibiotic [GO:0046677]; transcription, DNA-templated [GO:0006351]
A0QWW2	gapA	NaN*	glucose metabolic process [GO:0006006]; glycolytic process [GO:0006096]	glyceraldehyde-3-phosphate dehydrogenase (NAD+) (phosphorylating) activity [GO:0004365]; NAD binding [GO:0051287]; NADP binding [GO:0050661]	cytoplasm [GO:0005737]	cytoplasm [GO:0005737]; glyceraldehyde-3-phosphate dehydrogenase (NAD+) (phosphorylating) activity [GO:0004365]; NAD binding [GO:0051287]; NADP binding [GO:0050661]; glucose metabolic process [GO:0006006]; glycolytic process [GO:0006096]		FUNCTION: Catalyzes the oxidative phosphorylation of glyceraldehyde 3-phosphate (G3P) to 1,3-bisphosphoglycerate (BPG) using the cofactor NAD. The first reaction step involves the formation of a hemiacetal intermediate between G3P and a cysteine residue, and this hemiacetal intermediate is then oxidized to a thioester, with concomitant reduction of NAD to NADH. The reduced NADH is then exchanged …
A0R199	tig	NaN*	cell cycle [GO:0007049]; cell division [GO:0051301]; protein folding [GO:0006457]; protein transport [GO:0015031]	peptidyl-prolyl cis-trans isomerase activity [GO:0003755]	cytoplasm [GO:0005737]	cytoplasm [GO:0005737]; peptidyl-prolyl cis-trans isomerase activity [GO:0003755]; cell cycle [GO:0007049]; cell division [GO:0051301]; protein folding [GO:0006457]; protein transport [GO:0015031]		FUNCTION: Involved in protein export. Acts as a chaperone by maintaining the newly synthesized protein in an open conformation. Functions as a peptidyl-prolyl cis-trans isomerase. {ECO:0000255|HAMAP-Rule:MF_00303}.
A0R0Y9	lepA	NaN*	positive regulation of translation [GO:0045727]	GTPase activity [GO:0003924]; GTP binding [GO:0005525]; ribosome binding [GO:0043022]; translation elongation factor activity [GO:0003746]	plasma membrane [GO:0005886]	plasma membrane [GO:0005886]; GTP binding [GO:0005525]; GTPase activity [GO:0003924]; ribosome binding [GO:0043022]; translation elongation factor activity [GO:0003746]; positive regulation of translation [GO:0045727]		FUNCTION: Required for accurate and efficient protein synthesis under certain stress conditions. May act as a fidelity factor of the translation reaction, by catalyzing a one-codon backward translocation of tRNAs on improperly translocated ribosomes. Back-translocation proceeds from a post-translocation (POST) complex to a pre-translocation (PRE) complex, thus giving elongation factor G a second …
A0QSD3	rplW	NaN*	translation [GO:0006412]	nucleotide binding [GO:0000166]; rRNA binding [GO:0019843]; structural constituent of ribosome [GO:0003735]	ribosome [GO:0005840]	ribosome [GO:0005840]; nucleotide binding [GO:0000166]; rRNA binding [GO:0019843]; structural constituent of ribosome [GO:0003735]; translation [GO:0006412]		FUNCTION: One of the early assembly proteins it binds 23S rRNA. One of the proteins that surrounds the polypeptide exit tunnel on the outside of the ribosome. Forms the main docking site for trigger factor binding to the ribosome. {ECO:0000255|HAMAP-Rule:MF_01369}.
A0R102	rpsT	NaN*	translation [GO:0006412]	rRNA binding [GO:0019843]; structural constituent of ribosome [GO:0003735]	ribosome [GO:0005840]	ribosome [GO:0005840]; rRNA binding [GO:0019843]; structural constituent of ribosome [GO:0003735]; translation [GO:0006412]		FUNCTION: Binds directly to 16S ribosomal RNA. {ECO:0000255|HAMAP-Rule:MF_00500}.
A0R7F9	rpsF	NaN*	translation [GO:0006412]	rRNA binding [GO:0019843]; structural constituent of ribosome [GO:0003735]	ribosome [GO:0005840]	ribosome [GO:0005840]; rRNA binding [GO:0019843]; structural constituent of ribosome [GO:0003735]; translation [GO:0006412]		FUNCTION: Binds together with S18 to 16S ribosomal RNA. {ECO:0000250}.
A0R430	MSMEG_5685	NaN*		DNA binding [GO:0003677]		DNA binding [GO:0003677]
A0R466	MSMEG_5721	NaN*	metabolic process [GO:0008152]	acetyl-CoA C-acyltransferase activity [GO:0003988]		acetyl-CoA C-acyltransferase activity [GO:0003988]; metabolic process [GO:0008152]
A0QRZ9	MSMEG_1297	NaN*		hydroxydechloroatrazine ethylaminohydrolase activity [GO:0018763]		hydroxydechloroatrazine ethylaminohydrolase activity [GO:0018763]
A0QVU2	MSMEG_2695	NaN*
A0QWF4	MSMEG_2923	NaN*		3-oxoacyl-[acyl-carrier-protein] reductase (NADPH) activity [GO:0004316]; 3-oxo-pimeloyl-[acp] methyl ester reductase activity [GO:0102132]		3-oxo-pimeloyl-[acp] methyl ester reductase activity [GO:0102132]; 3-oxoacyl-[acyl-carrier-protein] reductase (NADPH) activity [GO:0004316]
A0R0W1	MSMEG_4527	NaN*		4 iron, 4 sulfur cluster binding [GO:0051539]; heme binding [GO:0020037]; metal ion binding [GO:0046872]; sulfite reductase (ferredoxin) activity [GO:0050311]		4 iron, 4 sulfur cluster binding [GO:0051539]; heme binding [GO:0020037]; metal ion binding [GO:0046872]; sulfite reductase (ferredoxin) activity [GO:0050311]
A0R7I3	MSMEG_6927	NaN*		hydrolase activity [GO:0016787]		hydrolase activity [GO:0016787]
A0QTE6	MSMEG_1812	NaN*
A0QUV7	etfA	NaN*		electron carrier activity [GO:0009055]; flavin adenine dinucleotide binding [GO:0050660]		electron carrier activity [GO:0009055]; flavin adenine dinucleotide binding [GO:0050660]
A0QRW3	MSMEG_1260	NaN*
A0R4Q0	gabD2	NaN*		oxidoreductase activity, acting on the aldehyde or oxo group of donors, NAD or NADP as acceptor [GO:0016620]		oxidoreductase activity, acting on the aldehyde or oxo group of donors, NAD or NADP as acceptor [GO:0016620]		FUNCTION: Catalyzes the NADP(+)-dependent oxidation of succinate semialdehyde to succinate. Although it has succinate semialdehyde dehydrogenase activity, is likely to act physiologically on a different aldehyde(s) (By similarity). {ECO:0000250}.
A0R6F1	MSMEG_6526	NaN*		FMN binding [GO:0010181]; pyridoxamine-phosphate oxidase activity [GO:0004733]		FMN binding [GO:0010181]; pyridoxamine-phosphate oxidase activity [GO:0004733]
A0R3F2	MSMEG_5451	NaN*	DNA dealkylation involved in DNA repair [GO:0006307]; oxidative single-stranded DNA demethylation [GO:0035552]	dioxygenase activity [GO:0051213]		dioxygenase activity [GO:0051213]; DNA dealkylation involved in DNA repair [GO:0006307]; oxidative single-stranded DNA demethylation [GO:0035552]
		NaN*only have 'H' intensity and no 'L' intensity

## Sheet: SILAC results for RNAP subunits
Normalized 10His-DnaK/10his-mCherry ratio
Protein ID	Experiment:	1	2	3
A0QS66	rpoC	1.3919	1.7859*	1.6409*	*above 1.5 ratio cutoff
P60281	rpoB	1.1324	1.2424	1.237
I7FK73	rpoD	NaN	NaN	NaN	NaN only have 'H' intensity and no 'L' intensity
A0QWT1	rpoZ	NaN	NaN	NaN
