# Supplementary material for: The DnaK Chaperone System Buffers the Fitness Cost of Antibiotic Resistance Mutations in Mycobacteria
Source: mBio. 2021 Mar 30;12(2):e00123-21. doi: 10.1128/mBio.00123-21 (PMC8092207; doi:10.1128/mBio.00123-21)
Supplement: TABLE S2 [file mBio.00123-21-st002.xlsx]

## Sheet: strain list
Strains	genotype	Construction
MGM6005	ΔdnaK attB::kan pAJF241 (tetR Pmyc-tetO-dnaK-STII hyg)	Fay and Glickman, 2014
MGM6037	rpsL(K43N)	MC2155 spontaneous mutant
MGM6039	rpsL(K43R)	MC2155 spontaneous mutant
MGM6041	rpsL(K88R)	MC2155 spontaneous mutant
MGM6069	ΔdnaJ1 attB::strep	Lupoli et al., 2016
MGM6070	ΔdnaJ2::loxP-hyg	Lupoli et al., 2016
MGM6133	attB::kan	MGM6069 transformed with pAJF851
MGM6285	ΔdnaJ2::loxP-hyg attB::Pmop-Ms dnaJ2(H32Q) strep	Lupoli et al., 2016
MGM6301	ΔdnaJ2::loxP	MGM6070 (Lupoli et al., 2016) transformed with pmsg381-1(unstable cre)
MGM6465	rpoB(S447L)	MGM6036 recombineered with oAF1308/1309 and cured of pAJF519
MGM6466	rpoB(H442Y)	MGM6036 recombineered with oAF1310/1311 and cured of pAJF519
MGM6467	rpoB(D432V)	MGM6036 recombineered with oAF1312/1313 and cured of pAJF519
MGM6468	ΔdnaJ1 attB::strep rpoB(S447L)	MGM6460 recombineered with oAF1308/1309 and cured of pAJF519
MGM6481	ΔdnaJ2::loxP rpoB(S447L)	MGM6461 recombineered with oAF1308/1309 and cured of pAJF519
MGM6500	ΔdnaJ1 attB::kan rpoB(S447L)	MGM6468 transformed with pMV306kan
MGM6502	ΔdnaJ2::loxP attB::kan rpoB(S447L)	MGM6481 transformed withpMV306kan
MGM6503	ΔdnaJ2::loxP attB::Pmop-dnaJ2 kan rpoB(S447L)	MGM6481 transformed with pAJF261
MGM6506	ΔdnaJ1 attB::kan	MGM6069 transformed with pMV306kan
MGM6510	rpoB(S447L) attB::strep	MGM6465 transformed with pDB60
MGM6521	ΔdnaJ1 attB::kan rpsL(K43R)	MGM6506 spontaneous mutant
MGM6523	ΔdnaJ1 attB::kan rpsL(K43N)	MGM6506 spontaneous mutant
MGM6526	ΔdnaJ2:loxP rpsL(K43R)	MGM6301 spontaneous mutant
MGM6528	ΔdnaJ2:loxP rpsL(K43N)	MGM6301 spontaneous mutant
MGM6530	ΔdnaJ2:loxP rpsL(K88R)	MGM6301 spontaneous mutant
MGM6531	ΔdnaJ1 attB::strep rpoB(H442Y)	MGM6440 recombineered with oAF1310/1311 and cured of pAJF519
MGM6533	ΔdnaJ1 attB::strep rpoB(D432V)	MGM6440 recombineered with oAF1312/1313 and cured of pAJF519
MGM6535	ΔdnaJ1 attB::kan rpoB(H442Y)	MGM6531 transformed with pMV306kan
MGM6539	ΔdnaJ1 attB::kan rpoB(D432V)	MGM6533 transformed with pMV306kan
MGM6543	attB::strep	MC2155 transformed with pDB60
MGM6545	ΔdnaJ2:loxP attB::strep	MGM6301 transformed with pDB60
MGM6546	attB::strep rpoB(H442Y)	MGM6466 transformed with pDB60
MGM6547	attB::strep rpoB(D432V)	MGM6467 transformed with pDB60
MGM6566	ΔdnaJ2::loxP rpoB(S447L) attB::strep	MGM6481 transformed with pDB60
MGM6573	gyrBA::gyrBA hyg galK sacB (gyrBA KO intermediate)	MGM6077 transformed with pAJF851 (3' Int #1)
MGM6575	attB::hyg	MC2155 transformed with pMV306hyg
MGM6576	rpsL(K43N) attB::kan	MGM6037 transformed with pMV306kan
MGM6577	rpsL(K43R) attB::kan	MGM6039 transformed with pMV306kan
MGM6578	rpsL(K88R) attB::kan	MGM6041 transformed with pMV306kan
MGM6579	ΔdnaJ1 attB::hyg	MGM6069 transformed with pMV306hyg
MGM6580	ΔdnaJ2::loxP attB::hyg	MGM6301 transformed with pMV306hyg
MGM6581	ΔdnaJ2:loxP rpsL(K43R) attB::kan	MGM6526 transformed with pMV306kan
MGM6582	ΔdnaJ2:loxP rpsL(K43N) attB::kan	MGM6528 transformed with pMV306kan
MGM6583	ΔdnaJ2:loxP rpsL(K88R) attB::kan	MGM6530 transformed with pMV306kan
MGM6586	gyrBA::gyrBA hyg galK sacB (gyrBA KO intermediate) attB::gyrBA kan	MGM6573 with transformed with pAJF854
MGM6593	ΔdnaJ1 attB::strep gyrBA::gyrBA hyg galK sacB (gyrBA KO intermediate)	MGM6069 transformed with pAJF851
MGM6594	inhA(S94A)	MGM6036 recombineered with oAF1535/1536 and passaged to cure pAJF519
MGM6598	ΔgyrBA attB::gyrBA kan	MGM6586 passaged on sucrose/2DOG and screened for hygS.
MGM6605	ΔdnaJ1 gyrBA::gyrBA hyg galK sacB (gyrBA KO intermediate) attB::gyrBA kan	MGM6593 transformed with pAJF854
MGM6608	inhA(S94A) attB::kan	MGM6594 transformed with pMV306kan
MGM6609	ΔdnaJ1 attB::strep inhA(S94A)	MGM6460 recombineered with oAF1535/1536 and passaged to cure pAJF519
MGM6611	ΔdnaJ2::loxP inhA(S94A)	MGM6461 recombineered with oAF1535/1536 and passaged to cure pAJF519
MGM6614	ΔdnaJ2:loxP rpsL(K43N) attB::Pmop-dnaJ1 kan	MGM6529 transformed with pAJF260
MGM6615	ΔdnaJ2:loxP rpsL(K43N) attB::Pmop-dnaJ2 kan	MGM6529 transformed with pAJF261
MGM6620	ΔdnaJ1 ΔgyrBA attB::gyrBA kan	MGM6605 passaged on sucrose/2DOG and screened for hygS.
MGM6622	ΔdnaJ1 attB::kan inhA(S94A)	MGM6609 transformed with pMV306kan
MGM6624	ΔdnaJ2::loxP attB::kan inhA(S94A)	MGM6611 transformed with pMV306kan
MGM6630	ΔgyrBA attB::gyrBA(S91P) strep	MGM6598 transformed with pAJF857 (confirmed StrepR/KanS and spotted to confirm CiproR)
MGM6630	ΔgyrBA attB::gyrBA(S91P) strep	MGM6598 transformed with pAJF857 (confirmed StrepR/KanS and spotted to confirm CiproR)
MGM6631	ΔgyrBA attB::gyrBA(D94G) strep	MGM6598 transformed with pAJF858 (confirmed StrepR/KanS and spotted to confirm CiproR)
MGM6631	ΔgyrBA attB::gyrBA(D94G) strep	MGM6598 transformed with pAJF858 (confirmed StrepR/KanS and spotted to confirm CiproR)
MGM6645	ΔdnaJ1 ΔgyrBA attB::gyrBA(S91P) strep	MGM6620 transformed with pAJF857
MGM6645	ΔdnaJ1 ΔgyrBA attB::gyrBA(S91P) strep	MGM6620 transformed with pAJF857
MGM6646	ΔdnaJ1 ΔgyrBA attB::gyrBA(D94G) strep	MGM6620 transformed with pAJF858
MGM6646	ΔdnaJ1 ΔgyrBA attB::gyrBA(D94G) strep	MGM6620 transformed with pAJF858
MGM6968	ΔdnaJ2::loxP rpoB(S447L) attB::Pmop-dnaJ2 strep	MGM6481 transformed with pAJF296
MGM6969	ΔdnaJ2::loxP rpoB(S447L) attB::Pmop-dnaJ2(H32Q) strep	MGM6481 transformed with pAJF700
MGM6974	gyrA(A90V)	MC2155 spontaneous mutant
MGM6976	gyrA(S91P)	MC2155 spontaneous mutant
MGM6978	gyrA(D94G)	MC2155 spontaneous mutant
MGM6981	ΔdnaJ2::loxP gyrA(A90V)	MGM6301 spontaneous mutant
MGM6983	ΔdnaJ2::loxP gyrA(S91P)	MGM6301 spontaneous mutant
MGM6985	ΔdnaJ2::loxP gyrA(D94G)	MGM6301 spontaneous mutant
MGM6996	gyrA(A90V) attB::kan	MGM6974 transformed with pMV306kan
MGM6997	gyrA(S91P) attB::kan	MGM6976 transformed with pMV306kan
MGM6998	gyrA(D94G) attB:kan	MGM6978 transformed with pMV306kan
MGM6999	ΔdnaJ2::loxP gyrA(A90V) attB::kan	MGM6981 transformed with pMV306kan
MGM7002	ΔdnaJ2::loxP gyrA(S91P) attB::kan	MGM6983 transformed with pMV306kan
MGM7008	ΔdnaJ2::loxP gyrA(D94G) attB::kan	MGM6985 transformed with pMV306kan
MGM7028	ΔdnaJ2::nat ΔrpoBC::zeo attB::Mtb rpoBC hyg	TS106 transduced with phage 1103.
MGM7029	ΔdnaJ2::nat ΔrpoBC::zeo attB::Mtb rpoB(C1349T) rpoC(T1448G) hyg	TS108 transduced with phage 1103.
MGM7031	ΔdnaJ2::nat ΔrpoBC::zeo attB::Mtb rpoB(C1349T) rpoC hyg	TS113 transduced with phage 1103.
MGM7068	ΔdnaJ2::nat ΔrpoBC::zeo attB::Mtb rpoBC hyg pMV261kan	MGM7028 transformed with pMV261kan
MGM7069	ΔdnaJ2::nat ΔrpoBC::zeo attB::Mtb rpoBC hyg pAJF1130	MGM7028 transformed with pAJF1130
MGM7070	ΔdnaJ2::nat ΔrpoBC::zeo attB::Mtb rpoB(C1349T) rpoC(T1448G) hyg pMV261kan	MGM7029 transformed with pMV261kan
MGM7071	ΔdnaJ2::nat ΔrpoBC::zeo attB::Mtb rpoB(C1349T) rpoC(T1448G) hyg pAJF1130	MGM7029 transformed with pAJF1130
MGM7072	ΔdnaJ2::nat ΔrpoBC::zeo attB::Mtb rpoB(C1349T) rpoC hyg pMV261kan	MGM7031 transformed with pMV261kan
MGM7073	ΔdnaJ2::nat ΔrpoBC::zeo attB::Mtb rpoB(C1349T) rpoC hyg pAJF1130	MGM7031 transformed with pAJF1130
MGM7147	ΔdnaJ2::loxP attB::Pmop-dnaJ2 strep	MGM6301 transformed with pAJF296
TS106	ΔrpoBC::zeo attB::Mtb rpoBC hyg	Song et al., 2014
TS108	ΔrpoBC::zeo attB::Mtb rpoB(C1349T) rpoC(T1448G) hyg	Song et al., 2014
TS113	ΔrpoBC::zeo attB::Mtb rpoB(C1349T) rpoC hyg	Song et al., 2014

## Sheet: plasmid list
Plasmid name	relavent contents	source	constuction
pAJF1103	dnaJ2 phage KO vector (NtcR)	this paper	infusion reaction of ntcR cassette (oAF2104/2105, pAJF696) and pAJF306 (Lupoli et al., 2016) linearized with SacI
pAJF1130	dnaJ2 kanR oriM	this paper	cut dnaJ2 from (pMV206hyg with dnaJ2 (oAF1666/1667 on MC2155 gDNA)) with XbaI/HpaI and ligated to pMV261kan cut with same
pAJF260	attB:Pmop-Msmeg_0711 kan	Lupoli et al., 2016
pAJF261	attB:Pmop-Msmeg_4504 kan	Lupoli et al., 2016
pAJF296	attB:Pmop-Msmeg_4504 strep	Lupoli et al., 2016
pAJF519	Pace-gp61 sacB kan oriM	this paper	pRGM18 derivative with hygR removed
pAJF700	attB(L5):Pmop-dnaJ2(H32Q) strep	Lupoli et al., 2016
pAJF851	gyrBA KO flanks, sacB, galK, hygR	this paper	infusion reaction of pAJF067 (Fay and Glickman, 2014) and gyrBA KO flanks (5' oAF1553/1554, 3' oAF1555/1576)
pAJF854	attB::gyrB-gyrA kan	this paper	infusion reaction of gyrB-gyrA (oAF1572/oAF1573 on MC2155 gDNA) and pMV306kan linearized with XbaI/ClaI
pAJF857	attB::gyrB-gyrA(S91P) strep	this paper	infusion reaction of pAJF854 linearized with oAF1525/1526
pAJF858	attB::gyrB-gyrA(D94G) strep	this paper	infusion reaction of pAJF854 linearized with oAF1527/1528
pDB60	attB integration strepR	lab stock
pmsg381-1	cre expression	lab stock
pMV261kan	kanR oriM	lab stock
pMV306hyg	attB integration hygR	lab stock
pMV306kan	attB integration kanR	lab stock

## Sheet: oligos
Name	sequence 5'-3'	mutation
oAF1308	gggtctgacccacaagcgtcgtcttCTggcgctgggccccggcggtctgtcccgtgagcg	rpoB S447L
oAF1309	cgctcacgggacagaccgccggggcccagcgccAGaagacgacgcttgtgggtcagaccc	rpoB S447L
oAF1310	gaccagaacaacccgctgtcgggtctgaccTacaagcgtcgtctttcggcgctgggcccc	rpoB H442Y
oAF1311	ggggcccagcgccgaaagacgacgcttgtAggtcagacccgacagcgggttgttctggtc	rpoB H442Y
oAF1312	cggcaccagccagctgtcgcagttcatggTccagaacaacccgctgtcgggtctgaccc	rpoB D432V
oAF1313	gggtcagacccgacagcgggttgttctggAccatgaactgcgacagctggctggtgccg	rpoB D432V
oAF1525	gtaactaccatccgcacggcgacgccCcgatctacgacaccctggtccgcatg	gyrA S91P
oAF1526	catgcggaccagggtgtcgtagatcgGggcgtcgccgtgcggatggtagttac	gyrA S91P
oAF1527	ccgcacggcgacgcctcgatctacgGcaccctggtccgcatggcccagccg	gyrA D94G
oAF1528	cggctgggccatgcggaccagggtgCcgtagatcgaggcgtcgccgtgcgg	gyrA D94G
oAF1535	caacaagatcgacggtgtggtgcacGcgatcgggttcatgccgcagagcgg	inhA S94A
oAF1536	ccgctctgcggcatgaacccgatcgCgtgcaccacaccgtcgatcttgttg	inhA S94A
oAF1553	ctgacgccccatttaaatacgcgtcgccgaaggctc
oAF1554	cgtttccatcacacgtcggacgcgtctc
oAF1555	gtccgacgtgtgatggaaacgctgaggtc
oAF1572	gtaccagatctttaaatctagatgaggcgtgtcacacctcttg
oAF1573	cgtcgacatcgataagctttcacgcctcgggtgactcg
oAF1576	cggccgccctaggcaattggtccacggatccactcg
oAF1666	ccagatctttaaatctagatgctgcgcctgttggcc
oAF1667	cagtcgacatcgataagcttcagcgaccggtgaacgtc
oAF2104	gatcccgaccgcagcacccattgcacaagatgggc
oAF2105	cagaggaactgcgccagttctcaggggcagggcatgctc

## Sheet: competition experiments
RpoB mutant competitions (Figure 2, SI Fig 2)
	Strep	Kan	Strep Genotype	Kan Genotype
	MGM6546	MGM6133	attB::strep rpoB(H442Y)	attB::kan
	MGM6547	MGM6133	attB::strep rpoB(D432V)	attB::kan
	MGM6510	MGM6133	rpoB(S447L) attB::strep	attB::kan
	MGM6069	MGM6535	ΔdnaJ1 attB::strep	ΔdnaJ1 attB::kan rpoB(H442Y)
	MGM6069	MGM6539	ΔdnaJ1 attB::strep	ΔdnaJ1 attB::kan rpoB(D432V)
	MGM6069	MGM6500	ΔdnaJ1 attB::strep	ΔdnaJ1 attB::kan rpoB(S447L)
	MGM6545	MGM6537	ΔdnaJ2:loxP attB::strep	ΔdnaJ2:loxP attB::kan rpoB(H442Y)
	MGM6545	MGM6541	ΔdnaJ2:loxP attB::strep	ΔdnaJ2:loxP attB::kan rpoB(D432V)
	MGM6545	MGM6502	ΔdnaJ2:loxP attB::strep	ΔdnaJ2::loxP attB::kan rpoB(S447L)
RpoB mutant, DnaJ2 H32Q competitions (Figure 2)
	Strep	Kan	Strep Genotype	Kan Genotype
	MGM6510	MGM6133	rpoB(S447L) attB::strep	attB::kan
	MGM6566	MGM6133	ΔdnaJ2::loxP rpoB(S447L) attB::strep	attB::kan
	MGM6968	MGM6133	ΔdnaJ2::loxP rpoB(S447L) attB::Pmop-dnaJ2 strep	attB::kan
	MGM6969	MGM6133	ΔdnaJ2::loxP rpoB(S447L) attB::Pmop-dnaJ2(H32Q) strep	attB::kan
	MGM6969	MGM6502	ΔdnaJ2::loxP rpoB(S447L) attB::Pmop-dnaJ2(H32Q) strep	ΔdnaJ2::loxP attB::kan rpoB(S447L)
RpsL mutant competitions (Figure 5, SI Fig 6)
	Hyg	Kan	Hyg Genotype	Kan Genotype
	MGM6575	MGM6576	attB::hyg	rpsL(K43N) attB::kan
	MGM6575	MGM6577	attB::hyg	rpsL(K43R) attB::kan
	MGM6575	MGM6578	attB::hyg	rpsL(K88R) attB::kan
	MGM6579	MGM6521	ΔdnaJ1 attB::hyg	ΔdnaJ1 attB::kan rpsL(K43R)
	MGM6579	MGM6523	ΔdnaJ1 attB::hyg	ΔdnaJ1 attB::kan rpsL(K43N)
	MGM6580	MGM6581	ΔdnaJ2::loxP attB::hyg	ΔdnaJ2:loxP rpsL(K43R) attB::kan
	MGM6580	MGM6582	ΔdnaJ2::loxP attB::hyg	ΔdnaJ2:loxP rpsL(K43N) attB::kan
	MGM6580	MGM6583	ΔdnaJ2::loxP attB::hyg	ΔdnaJ2:loxP rpsL(K88R) attB::kan
	MGM6575	MGM6614	attB::hyg	ΔdnaJ2:loxP rpsL(K43N) attB::Pmop-dnaJ1 kan
	MGM6575	MGM6615	attB::hyg	ΔdnaJ2:loxP rpsL(K43N) attB::Pmop-dnaJ2 kan
GyrA mutant competitions (SI Fig 7)
	Strep	Kan	Strep Genotype	Kan Genotype
	MGM6543	MGM6996	attB::strep	gyrA(A90V) attB::kan
	MGM6543	MGM6997	attB::strep	gyrA(S91P) attB::kan
	MGM6543	MGM6998	attB::strep	gyrA(D94G) attB:kan
	MGM6545	MGM6999	ΔdnaJ2:loxP attB::strep	ΔdnaJ2::loxP gyrA(A90V) attB::kan
	MGM6545	MGM7002	ΔdnaJ2:loxP attB::strep	ΔdnaJ2::loxP gyrA(S91P) attB::kan
	MGM6545	MGM7008	ΔdnaJ2:loxP attB::strep	ΔdnaJ2::loxP gyrA(D94G) attB::kan
	MGM6630	MGM6598	ΔgyrBA attB::gyrBA(S91P) strep	ΔgyrBA attB::gyrBA kan
	MGM6631	MGM6598	ΔgyrBA attB::gyrBA(D94G) strep	ΔgyrBA attB::gyrBA kan
	MGM6645	MGM6620	ΔdnaJ1 ΔgyrBA attB::gyrBA(S91P) strep	ΔdnaJ1 ΔgyrBA attB::gyrBA kan
	MGM6646	MGM6620	ΔdnaJ1 ΔgyrBA attB::gyrBA(D94G) strep	ΔdnaJ1 ΔgyrBA attB::gyrBA kan
InhA mutant competitions (SI Fig 7)
	Hyg	Kan	Hyg Genotype	Kan Genotype
	MGM6575	MGM6608	attB::hyg	inhA(S94A) attB::kan
	MGM6579	MGM6622	ΔdnaJ1 attB::hyg	ΔdnaJ1 inhA(S94A) attB::kan
	MGM6580	MGM6624	ΔdnaJ2::loxP attB::hyg	ΔdnaJ2::loxP inhA(S94A) attB::kan

## Sheet: strain MICs
Strain	genotype	RIF MIC (µg/ml)
MC2155	wt	12.5-25
MGM6069	ΔdnaJ1 attB::strep	1.56-3.125
MGM6272	ΔdnaJ1 attB::Pmop-dnaJ1 strep	12.5-25
MGM6160	ΔdnaJ2::loxP-hyg attB::strepR	12.5-25
MGM6161	ΔdnaJ2::loxP-hyg attB::Pmop-dnaJ2 strepR	12.5-25
MGM6005 (high DnaK, 25 ng/mL ATC)	ΔdnaK attB::kan pAJF241 (tetR Pmyc-tetO-dnaK-STII hyg)	50
MGM6005 (low DnaK, 0.78 ng/mL ATC)	ΔdnaK attB::kan pAJF241 (tetR Pmyc-tetO-dnaK-STII hyg)	50
mutation	background	RIF MIC (µg/mL)
S447L	wildtype	175-200
S447L	ΔdnaJ1	150-175
S447L	ΔdnaJ1 complement	175-200
S447L	ΔdnaJ2	175-200
S447L	ΔdnaJ2 complement	250+
H442Y	wildtype	400-450
H442Y	ΔdnaJ1	300-350
H442Y	ΔdnaJ1 complement	400-450
H442Y	ΔdnaJ2	400-450
H442Y	ΔdnaJ2 complement	400-450
D432V	wildtype	300-350
D432V	ΔdnaJ1	100-175
D432V	ΔdnaJ1 complement	200-250
D432V	ΔdnaJ2	300-350
D432V	ΔdnaJ2 complement	300-350
